# Supplementary material for: Serum sPD-L1 Levels in Early Pregnancy Predict Fetal Growth Restriction and Its Subtypes: A Prospective Nested Case–Control Study
Source: Int J Mol Sci. 2026 Jun 2;27(11):5037. doi: 10.3390/ijms27115037 (PMC13257208; doi:10.3390/ijms27115037)
Supplement: Supplementary file 1 [file ijms-27-05037-s001.zip]

Archive with 2 entries (2 files):
- ijms-4223026-supplementary-S1.pdf
- ijms-4223026-supplementary-S2.pdf
